# Supplementary material for: Identifying Alzheimer’s genes via brain transcriptome mapping
Source: BMC Med Genomics. 2022 May 19;15(Suppl 2):116. doi: 10.1186/s12920-022-01260-6 (PMC9118564; doi:10.1186/s12920-022-01260-6)
Supplement: Supplementary file 1 — Additional file 1. Table S1: Significance level of brain regions using imaging-diagnosis analysis. Table S2(a): Significance level of identified genes significantly associated with diagnostic outcome using correlation analysis. Table S2(b): Significance level of identified genes related with AD based on DisGeNET. Table S2(c): Significance level of identified genes unrelated with AD based on DisGeNET. [file 12920_2022_1260_MOESM1_ESM.xlsx]

## Sheet: Supplementary Tables
Identifying Alzheimer's Genes via Brain Transcriptome Mapping
Jae Young Baik, Mansu Kim, Jingxuan Bao, Qi Long, Li Shen, and for the ADNI
Supplemental Tables S1 and S2(a,b,c) are included in the other four sheets respectively.

## Sheet: Supplementary Table S1
Supplementary Table S1: Significance level of brain regions using imaging-diagnosis analysis. The significance level is reported in the format of -log10(p)-value.
ROI	CN	CN	CN	CN	CN	CN
	vs.	vs.	vs.	vs.	vs.	vs.
	EMCI	LMCI	AD	EMCI + LMCI	LMCI + AD	EMCI + LMCI +AD
L_V1_ROI		2.73168	20.7221	2.29858	10.4085	6.87148
L_MST_ROI		4.09226	14.8877	2.18124	11.54	6.01771
L_V6_ROI			1.47765
L_V2_ROI		2.56025	19.7575	2.11408	10.2856	6.64708
L_V3_ROI			7.54556		5.34105	3.06152
L_V4_ROI		2.23539	9.22044	1.36543	7.28415	4.00493
L_V8_ROI		3.63792	21.6561	1.5555	13.4236	6.69384
L_4_ROI		1.87179	8.67099	1.60637	6.93676	4.18628
L_3b_ROI		3.78734	8.854	2.46365	8.34804	4.82677
L_FEF_ROI		4.21307	9.7404	2.31722	9.71588	4.96263
L_PEF_ROI			4.72396		3.04319
L_55b_ROI		2.68712	7.99531	2.50168	7.15883	4.70383
L_V3A_ROI
L_RSC_ROI		2.33426	16.2819		9.15656	4.48729
L_POS2_ROI		7.41332	21.3929	4.26203	15.7037	9.52163
L_V7_ROI
L_IPS1_ROI		3.84404	13.1393	3.01728	10.0548	6.42077
L_FFC_ROI		9.36761	30.4212	5.14266	21.2005	11.8363
L_V3B_ROI			1.49617
L_LO1_ROI		1.6409	5.64505	1.41691	4.90302	3.19053
L_LO2_ROI			4.89328		4.20787	2.22534
L_PIT_ROI			10.6509		6.64831	3.51758
L_MT_ROI		5.18194	14.301	3.55777	12.5867	7.19752
L_A1_ROI			13.151		5.25719	2.7241
L_PSL_ROI		6.83865	18.3555	4.14902	14.8902	8.64609
L_SFL_ROI		2.99096	10.1444	2.65832	7.08165	5.36778
L_PCV_ROI	3.14641	12.9085	27.4023	9.55204	21.6842	15.7936
L_STV_ROI		7.31165	16.5298	4.62617	14.9549	8.64526
L_7Pm_ROI		7.62971	15.197	4.91644	13.2758	8.80309
L_7m_ROI	1.55877	12.7563	29.999	7.96198	22.9153	14.5081
L_POS1_ROI		9.19429	37.7263	5.15235	22.0281	12.8993
L_23d_ROI	1.58311	11.8263	23.1973	7.68589	18.1818	12.7842
L_v23ab_ROI		12.7543	37.5383	7.37823	24.6425	14.8867
L_d23ab_ROI	1.87604	13.9615	32.9864	8.76058	24.262	15.7222
L_31pv_ROI		12.3055	30.0345	7.06203	22.4825	13.4835
L_5m_ROI		5.25701	15.5582	2.71155	10.7159	6.6816
L_5mv_ROI		5.55762	14.9569	3.55558	11.0668	7.30402
L_23c_ROI		9.44896	19.271	6.27636	16.0448	10.8147
L_5L_ROI		2.30327	7.12326		6.10413	2.84407
L_24dd_ROI		8.2704	17.2787	5.08622	13.4572	9.00603
L_24dv_ROI		4.37513	13.8673	2.45214	10.0047	5.94891
L_7AL_ROI		3.01073	5.55642	1.32219	6.76534	3.03222
L_SCEF_ROI	1.48801	6.04768	18.7525	4.79683	12.6848	9.15567
L_6ma_ROI	2.03338	3.80242	6.57501	4.46352	6.42309	6.13798
L_7Am_ROI		4.42728	11.6802	3.03387	8.88543	6.02363
L_7PL_ROI		2.04474	3.94983		4.43877	2.32863
L_7PC_ROI		4.98935	8.93607	2.62649	8.85033	5.08601
L_LIPv_ROI		5.78919	11.3002	2.3342	10.5206	5.28021
L_VIP_ROI		3.63925	5.39294	1.65876	5.49831	3.03174
L_MIP_ROI	1.54875	8.53616	14.8017	6.47428	15.2509	10.3911
L_1_ROI			4.30723		4.24196	2.56761
L_2_ROI		3.5596	13.1286	2.01741	9.972	5.3145
L_3a_ROI			1.59354		1.70741
L_6d_ROI					2.05721	1.40616
L_6mp_ROI	1.40381		5.28949	1.8414	3.99828	3.59065
L_6v_ROI		1.71451	5.90843	2.44038	5.77034	4.19289
L_p24pr_ROI		7.16457	18.2594	4.90583	13.8438	9.20001
L_33pr_ROI			8.45806		5.53819	3.27039
L_a24pr_ROI	1.38545	6.52431	19.5568	4.87287	13.5987	9.37798
L_p32pr_ROI	1.43414	6.53705	19.4959	4.89274	13.5344	9.41879
L_a24_ROI	1.53219	11.4788	25.8966	7.4641	18.9658	13.1286
L_d32_ROI		8.03979	21.8389	5.13507	15.1879	9.96301
L_8BM_ROI	1.39903	6.5037	18.0342	4.92083	13.1349	9.21438
L_p32_ROI		12.6356	26.1997	7.16599	20.2206	12.7957
L_10r_ROI		12.8573	28.0625	7.43705	20.6103	13.2005
L_47m_ROI		7.9306	17.2075	5.22889	15.1933	9.17562
L_8Av_ROI	1.31965	8.00916	14.0156	5.86394	13.1446	9.40561
L_8Ad_ROI		8.19324	16.0979	5.56109	14.9303	9.60865
L_9m_ROI	1.87422	9.89705	20.0984	6.9216	16.3803	11.5664
L_8BL_ROI	1.73941	6.09488	8.30615	4.98042	8.89654	7.00189
L_9p_ROI	2.42084	10.3446	17.107	7.81395	16.8791	12.0296
L_10d_ROI	1.85137	9.35612	16.4142	6.69285	14.0327	10.4607
L_8C_ROI	1.85679	8.62987	19.3568	6.52051	16.8798	11.2787
L_44_ROI		5.68881	14.8303	3.79416	13.0171	7.79945
L_45_ROI	1.50968	6.45457	18.443	5.00263	14.974	9.63149
L_47l_ROI		5.43756	14.3437	4.11936	11.6249	7.84014
L_a47r_ROI	2.99899	9.92429	21.433	7.75285	18.1709	12.4892
L_6r_ROI		4.26967	13.2433	3.13038	11.6637	6.71641
L_IFJa_ROI		3.74214	12.0984	2.00013	9.08472	5.26258
L_IFJp_ROI		1.37765	5.94663		6.07431	1.88278
L_IFSp_ROI		2.31859	11.0863		6.9533	3.38476
L_IFSa_ROI		7.94637	17.9734	4.93546	14.4715	9.30869
L_p9-46v_ROI	1.65267	9.8216	18.4197	6.85621	16.7739	11.2999
L_46_ROI	1.66622	10.892	22.5477	7.41178	18.9544	12.7594
L_a9-46v_ROI	1.64001	11.8782	22.9517	7.77565	19.7158	13.0642
L_9-46d_ROI	1.86435	11.4553	24.9797	7.78988	19.6228	13.526
L_9a_ROI	2.54284	11.6197	19.3829	8.47862	18.0316	12.9865
L_10v_ROI	2.14658	11.274	22.9748	7.74595	18.5711	12.9128
L_a10p_ROI	2.03185	10.2208	23.5963	7.28986	18.3684	12.6129
L_10pp_ROI	3.21253	9.89705	16.6446	8.07631	16.397	12.1274
L_11l_ROI	1.7872	10.496	21.3329	7.15238	19.6167	12.0127
L_13l_ROI		8.48888	19.2341	5.41074	16.597	9.78607
L_OFC_ROI	1.62189	8.48348	16.3351	6.12951	15.3553	10.4911
L_47s_ROI		5.31283	12.7607	3.30442	10.1953	6.46649
L_LIPd_ROI		5.86349	10.8351	2.80117	10.8532	5.76933
L_6a_ROI		5.39275	10.7778	3.78245	10.4419	6.56016
L_i6-8_ROI		5.75974	11.8088	4.30675	10.2183	7.30721
L_s6-8_ROI		5.11957	9.19109	4.12619	10.0016	6.68023
L_43_ROI	1.3414	3.20189	18.5084	3.03525	11.0371	7.50945
L_OP4_ROI	1.46331	2.67851	20.0795	2.87352	11.1862	7.86782
L_OP1_ROI		1.96208	19.0593		8.70758	5.60722
L_OP2-3_ROI			11.1796		3.87673	1.61075
L_52_ROI
L_RI_ROI
L_PFcm_ROI		1.40421	14.1346		6.97828	3.96212
L_PoI2_ROI		2.52481	15.6808	1.90718	7.83632	5.57869
L_TA2_ROI		3.37383	15.8787		8.58723	4.97798
L_FOP4_ROI		5.61463	16.2647	3.9795	11.9516	8.06866
L_MI_ROI		7.66768	22.0349	5.18191	14.3982	10.1009
L_Pir_ROI			1.33388
L_AVI_ROI		4.79197	15.1865	3.56157	10.2763	7.34518
L_AAIC_ROI		3.87654	13.6507	2.36696	7.88522	5.54906
L_FOP1_ROI		2.90285	18.5732	1.54924	9.59195	5.80798
L_FOP3_ROI		1.30228	10.9134		6.36269	3.22676
L_FOP2_ROI			12.1136		5.45548	1.87271
L_PFt_ROI		2.4673	11.186	1.56921	9.30823	4.75442
L_AIP_ROI		4.21788	13.9247	2.58801	11.3805	6.41451
L_EC_ROI
L_PreS_ROI
L_H_ROI
L_ProS_ROI		1.50694	15.0569		8.0832	3.63054
L_PeEc_ROI			5.80503		3.05289	1.77326
L_STGa_ROI		7.89172	17.5555	4.14465	12.8418	8.09843
L_PBelt_ROI		2.4676	15.1394		9.00186	4.56512
L_A5_ROI		9.96544	24.3978	5.00691	18.5637	10.4214
L_PHA1_ROI		5.07208	19.2998	3.35547	12.1186	8.12864
L_PHA3_ROI		3.1806	14.9496		9.51838	4.64655
L_STSda_ROI		9.6379	22.9072	4.26996	17.0215	9.18899
L_STSdp_ROI		9.58039	27.1892	4.68715	18.448	10.4667
L_STSvp_ROI		8.77393	23.727	4.83538	17.4998	10.0407
L_TGd_ROI		2.91386	9.62606	1.54738	5.57929	3.91073
L_TE1a_ROI		11.5285	24.2269	6.51582	18.7108	11.5837
L_TE1p_ROI	1.35311	7.291	17.2832	5.15397	15.0891	9.15566
L_TE2a_ROI	1.57948	9.99914	21.4597	6.8016	16.9703	11.9967
L_TF_ROI		7.39526	17.5852	3.9268	14.3868	8.21799
L_TE2p_ROI		8.99397	29.016	5.35667	19.9648	11.7301
L_PHT_ROI		6.1193	15.7527	4.46198	13.7452	8.21168
L_PH_ROI		6.57421	22.4121	3.96617	16.3388	9.11296
L_TPOJ1_ROI		7.31242	22.2848	4.20625	16.403	9.25325
L_TPOJ2_ROI		9.2046	25.0772	5.26389	18.8888	10.7319
L_TPOJ3_ROI		6.34228	17.6627	4.079	15.124	8.40189
L_DVT_ROI		4.07711	19.2978	2.89856	12.1488	7.77231
L_PGp_ROI					1.34658
L_IP2_ROI		5.37622	14.9763	3.07324	11.9669	6.87053
L_IP1_ROI		9.55556	16.5839	6.41314	17.0924	10.6743
L_IP0_ROI		2.94029	10.5171	1.65151	8.52279	4.47956
L_PFop_ROI		3.57959	15.8446	3.12252	11.8534	7.26878
L_PF_ROI		5.74493	14.8867	3.77653	12.9468	7.52049
L_PFm_ROI	1.3596	8.16288	12.7907	5.98271	13.1558	9.16143
L_PGi_ROI		9.4599	23.7923	5.68806	18.5903	10.8205
L_PGs_ROI		3.97813	6.66162	3.16423	7.69958	4.92021
L_V6A_ROI
L_VMV1_ROI			10.7208		5.23187	2.37723
L_VMV3_ROI			10.2851		5.93099	1.55161
L_PHA2_ROI			10.7333		5.80134	2.5166
L_V4t_ROI		1.61903	6.33995	1.35361	6.01786	3.22406
L_FST_ROI		6.97208	18.2212	4.32047	14.7946	8.78859
L_V3CD_ROI			3.00356		2.64917	1.96927
L_LO3_ROI		2.63751	6.72506	2.25261	7.23323	4.18533
L_VMV2_ROI
L_31pd_ROI	1.47253	11.9817	29.56	7.5332	22.3477	13.8944
L_31a_ROI	2.05366	12.6331	26.0995	8.47541	20.5987	14.3621
L_VVC_ROI		8.14064	33.0798	4.87269	19.4441	11.9016
L_25_ROI		8.94971	16.4679	5.77692	14.0351	9.79292
L_s32_ROI	1.52096	12.5277	25.4648	7.89039	20.0235	13.3256
L_pOFC_ROI		5.28113	9.65478	3.27065	8.22172	5.89317
L_PoI1_ROI			6.57817		2.51641
L_Ig_ROI			13.1561		5.52458	2.87668
L_FOP5_ROI		2.80108	11.8691	2.30932	8.69994	5.43106
L_p10p_ROI	1.60208	8.67175	20.4208	6.206	16.1042	11.1495
L_p47r_ROI	2.47863	10.9788	23.2869	7.991	19.0098	13.2242
L_TGv_ROI		5.54636	10.1229	3.38226	8.26933	5.87248
L_MBelt_ROI			14.2205		5.88957	3.0417
L_LBelt_ROI			1.74197
L_A4_ROI		5.56117	16.4949	2.72421	12.6327	6.72673
L_STSva_ROI		10.4168	24.352	5.10439	17.8052	10.2941
L_TE1m_ROI		9.93797	20.5138	6.56553	17.2228	11.3612
L_PI_ROI			4.80629		1.36261
L_a32pr_ROI		8.17899	21.0796	5.55002	15.6079	10.4526
L_p24_ROI		7.7803	19.6053	5.12555	14.0424	9.64752

## Sheet: Supplementary Table S2 - (a)
Supplementary Table S2 (a): Significance level of identified genes significantly associated with diagnostic outcome using correlation analysis. The significance level is reported in the format of -log10(p)-value. Genes are selected if significantly associated with at least one of the six comparisons.
ROI	CN	CN	CN	CN	CN	CN
	vs.	vs.	vs.	vs.	vs.	vs.
	EMCI	LMCI	AD	EMCI + LMCI	LMCI + AD	EMCI + LMCI +AD
LGR6					1.46315
GPX3	4.66828	2.72052			5.02724	2.45096
RCL1		1.42302
GAL	1.88315
VIT	4.72355				3.21506	1.38286
DNAAF5	2.36136				2.19898
PRRX1	5.55196				2.48329
GULP1	5.41091	12.0636		7.55165	11.9153	8.62439
MEDAG	6.31437				3.4086	1.52979
MCM3	3.7227	3.56842		1.4696	4.91033	2.826
CBLN2	10.9319	2.78806			6.83491	3.14098
ADAMTSL1	2.31118				1.43002
FKBP5		4.38555	1.71083	3.60236	2.68969	2.9278
OPRM1	3.83002	3.15023		1.61894	4.12441	2.75312
AKAP7	2.38924				1.5922
CDH12	6.512	2.70632			5.0786	2.02959
ARHGDIG	1.89213				1.77409
HSPB3	2.54509
RAB3C	3.04809				1.59554
CDT1	2.60428				2.22875
NUDT4	4.0065	2.33597			3.6193	2.55525
DUSP3	1.782				1.36878
LMO2		2.09014			1.74596
BAIAP2L2	3.87623				2.08185	1.43391
RBP4		2.69737			2.32964	1.37244
TPST1					1.42214
CCDC68	2.58975	3.45596		1.77292	3.95529	2.69103
PRR16	4.77242	7.88494		4.45791	7.867	5.41883
MCHR2		1.50198		1.4795	2.09904	2.05633
KLHL25	3.53308	4.28265		3.36764	5.23446	4.41475
MAPK4	2.22492	1.75662			2.95543
HES4		1.69864
TRAK2		1.55202
ST3GAL6					1.62392
CCDC85A	1.73929				1.91844	1.579
BHLHE22	3.33123				2.57629
POLR3G		2.85125		2.27783	2.76127	2.51755
TMEM150C	2.32356	1.96058			3.05237
GLRA3	1.31499	6.02963	2.20475	4.79325	5.04905	4.79608
PNOC			1.62034	1.62455
LXN	10.6594	4.42851		1.5751	8.16998	4.42945
CALB1		1.54544			1.42746
GGCT					1.41517
ASS1		2.57053			1.42844
SLFN11	3.91463				3.04446
CPNE8	4.30947	7.80058	2.58872	6.39974	7.74093	6.90138
HLA-DPB1		1.54077
NDUFB9		1.54085
TPM3		2.25794			2.68681	1.60975
GTPBP8		1.42192
ST6GALNAC5		5.5707		3.65864	4.14515	3.35327
TM6SF1	2.3149
BTN2A2		3.76868	1.44983	3.38462	2.50907	2.79974
ABCC12	6.50047	5.89746		3.13228	7.56423	4.71122
RS1	2.37202
GALNTL5	2.01475	2.15776			3.28886
THRB		1.58773
PNPLA7			1.73593
CDH9		1.46987	1.64364	1.91908
QRFPR		1.49348
LINC01140	2.60466	1.41038			2.41397
CTNND2		2.82183		1.38839	1.80182
SND1		1.38174		1.74907		1.54388
PCDH10	3.25
BACE2		1.65384
ADCY7	1.48238				1.78623	1.47272
E2F3	4.31383	2.92685			4.41554	2.659
MRPS31		2.1922			1.49186
GAP43	1.57623				1.63331
EFNB2		1.7965
DDRGK1		3.13809		2.19766	2.57125	2.25367
MAFK		1.97482			1.44294
SPATA20	2.47434				2.12923	1.91448
ADM		5.4	2.49081	4.4306	3.60236	3.78489
GPR150			1.78897	1.64007
EXOG	2.44403				2.1945	1.34238
OVOL2	4.71461	6.14815		4.06405	6.85433	5.34905
CAVIN3	3.21243				1.59035
WDR97	5.94773				2.84683
LRRTM4		4.12495		3.22899	2.9368	2.81667
KRT31	2.62778
KIF17	3.54495	2.57109			4.04069	2.26844
SPRN	5.82682	8.24061	3.50092	6.96693	8.81959	8.13551
FOS		1.54732
SACS		2.74694			1.61138
CRYM		2.77179		1.33022	1.71518
FAM110C		2.93966		1.74369	2.26785	1.83745
CALN1					1.32916
YBX2	6.30088	5.50803		2.561	7.88371	4.68562
NEXN		2.09842		1.63176
SLF1			1.91719
NPPA			1.82988
HSPB8	1.61115
ARHGAP28		6.10487	1.81714	4.63933	4.79358	4.48942
CA10	3.13101	4.11528		1.89429	4.81821	2.89813
SHROOM3					1.54127
WFDC1	5.07065	1.78092			3.82432	1.36851
SYNJ2		1.83902
ANKRD55		8.55744	1.4458	6.00105	5.94735	5.21907
RGS4	2.24235	1.91885			2.78437	1.89624
DACH1	3.06404
SLC17A6	4.49337	3.90272		2.40296	5.07347	3.85815
ADAMTS3	1.94996	7.32479	1.58402	5.30738	6.15371	5.27956
FREM3	6.84221	7.22029		4.42511	8.51439	6.03226
AMIGO2	1.52558	2.90418		1.77905	2.91901	2.37214
SLC22A18	6.51077	2.42568			5.17912	2.28363
CCDC152	2.38669	1.97846			3.17353	1.78582
STEAP1	1.71898	2.57236		1.41644	3.35198	2.19664
ANO3		2.79292			2.81518	1.53168
GSG1		2.02768			2.28153
LAMB1		2.14575		2.01727	1.36437	1.67656
FAM13B	1.72556	1.84106			2.68677
RSPO2		2.24081			2.48888
CDH8		3.92664		2.27773	2.57791	1.97817
AQP9	2.14482	8.57344	1.96271	6.35508	7.49979	6.5191
SPHK1			3.05409	2.104
HTR1E	3.29064	2.25433			3.82387	2.14128
CPLX2	2.09358	1.96167			2.72508	1.91275
CA12		2.27719	1.58101	2.86436	2.28018	2.98664
XYLT1	1.72528	3.29162			3.56023	1.94059
MGST2		1.65088
KCNJ12	2.65589	1.73748			2.96291	2.34336
WTIP	1.6481	2.62328			3.04787	1.8117
NOL4		3.33148	1.33668	2.82825	1.70491	2.09496
TPK1		1.51607			2.37481	1.74166
KCNB2		6.47551		4.57384	3.88833	3.58824
FOXRED2		2.07756		1.61424
CCNYL1	3.96043	5.92781		3.49609	6.60552	4.5345
NDST3		2.7842		1.41516	2.45875	1.63372
SLC46A3		2.05867			1.32987
KCTD15		2.55669			1.70467
GFRA1		1.94296
LIMK2	5.60665	3.22059		1.42929	5.58888	3.31346
CREB3L3	2.17171
NOV		3.40035		2.37959	2.44549	2.22681
ASB6	3.53081				2.47815
TDRKH					1.36222
WSB2	2.07569				2.0661
ACTC1	6.36867	3.67327			5.72957	2.95895
PPEF1	3.38287	2.03597			3.32302	1.56469
ACAN		2.08396		1.56544
NMB		1.94219		1.33485	2.43436	1.93066
PRKCB	2.14613				2.13558	1.73881
CARTPT		4.31252		2.18989	3.17588	1.98197
RWDD1		3.12082		2.47566	2.16332	2.23565
ADTRP	4.42508	2.16614			3.4935	2.49116
ZNF350		1.46098
NDP		1.69204
MUCL1	3.31387				1.64865
ASGR2	5.12375				2.36508
HRH1		2.24894			2.44212	1.67247
NECTIN3	2.85371	2.09829			3.3942	2.41732
DSP	3.40584
HPSE2	6.31906	1.33307			3.86138	1.54796
GMPR		1.45908	1.88104	1.97875
DDB2		2.14582
AFF1		1.55321			1.8198
TMEM54		1.46871
SH3BGRL			1.5213
GATB	1.40039
NUDT14	1.60236				1.48741
TNFRSF14	6.9819	5.60884		4.10498	7.77436	6.25197
VASN		1.50514	1.53236	2.11408
NGB	8.94876	14.2009	6.7937	12.2598	14.7655	13.7407
SCARA5		2.79932		1.59043	2.1512	1.73565
SYT10		2.33961	3.14175	2.97581	1.5896	2.70656
CCDC110	2.86134
LRRC2	1.82642	6.07706		4.11707	5.4236	4.40768
L3MBTL4		2.06136
MPC1		1.61618		1.37613
CNTLN		4.0145		3.00562	3.44114	3.06364
PLK5	2.04495
RPH3AL	5.12628	1.3595			3.74803	1.55501
SH2D5	4.31241	8.05546		5.83411	8.21015	6.57854
ASB2	6.80247	5.68497	2.41927	4.91518	7.71953	6.86262
CD6	8.46023	3.80515			6.60589	3.52861
CCKBR	2.37374	2.77947		1.57971	3.51157	2.43438
LAMP5	1.76544
MUM1L1	6.81998	8.60023		5.59152	9.67454	7.07176
DSCAML1		2.96091		1.92225	1.85474	1.505
PKD2L1		7.1085	3.3308	6.43863	4.99053	5.32156
ABTB2		4.57389		2.84411	3.44749	2.60957
STBD1	1.85248				1.99125
GPR26	7.33219	2.16782			5.01495	2.96404
HDAC9	7.5213	9.79532	1.86108	7.02294	11.2328	8.86964
DYRK2	1.87196				1.97303
TMEM14C		1.78657
ARHGAP25	5.77647				2.85802
ZIC1	1.76015
GGN	4.32921	6.09776		3.44743	7.10021	4.79517
C1S		2.47594		2.3011	1.66316	2.08708
JAK2	2.39883	1.76681			2.81311
ASXL3		3.30622	2.09187	3.1536		1.98041
ALB		1.58516			1.91255	1.56112
PLXNA1		7.79887	2.25664	6.07308	5.78529	5.40649
GRAMD4	2.36287
AHNAK2	3.56364
NFKBIE		2.49597			2.54434	1.75586
PCBP3		1.50057			2.09723
IFIH1		2.46795		2.36635
VAV3	2.45038	6.29457		3.56053	5.6716	4.0427
KCNA3	2.79983	6.09385	1.87277	4.76274	5.73439	5.1223
CACNB2		1.91009
POMT1					1.50194
NMU	2.45356				2.25891	1.54828
TMEM244	4.3805	3.4404		1.36475	5.05384	2.87363
CAMK2N2	1.987				2.05313
MYBPC1		2.33586			2.58398
TGFBR1		1.80727	2.26028	2.3367
CRLF1		1.37592			1.84559
LRRC73		1.40153
CTXN1		1.51877
RPS6KA2	2.37834	2.82362			3.71696	1.90196
PSMA4		1.67717			1.73809	1.45367
LCP2	1.62862
KCNN2	3.71116				2.04477
TSPAN33	6.20919	7.84691	2.25616	5.73036	8.65652	7.10894
DGKB		2.29461		2.22519
PTPRF		4.43499		3.13223	3.14465	2.89828
SEMA4F		1.55108
NWD2		1.52691
TCERG1L	9.55111	4.66453		1.67349	8.05096	4.35646
CYB5R4		2.47266		2.05962	1.47098	1.73029
NEK2	2.3798	5.00177		3.44279	4.77396	3.95399
EPCAM	4.40415	2.0571			4.17537	2.50109
NPY1R	1.59764	2.80125	1.40815	2.62032	2.80795	2.99541
FSTL5	3.69311	1.33946			2.71783
C4orf33		1.58996
SPON2	9.04658	8.49047		4.26526	10.6475	6.63348
RABEP2		1.45325
B4GALT2		3.56485		1.75961	2.99816	2.0556
HSD11B1L	2.81355	3.7178		1.79643	4.25589	2.71656
EPOP	2.28241	4.43443		3.50701	4.29211	3.80887
SLCO2A1	1.61303
OR14I1	4.17778	3.36655		1.86168	4.79848	3.17487
RBM39	2.59429				2.23664
NEUROD6		3.41039		1.45315	3.03884	1.7882
FIGNL2		1.90053		1.85531
ORAI2		1.36371			1.41584
BARD1	2.34335				1.7705
NETO2	3.22999	3.18877		1.71209	4.06498	2.70543
SERTAD1		2.56159		1.68703
SNHG1		2.6154		1.75605	2.0078	1.81301
GPR143	2.57343				2.32264
ABHD12B	7.0999				3.38845	1.35829
VSTM2L	6.8721	2.81506			5.24224	2.57327
WNT3	2.92386
DPYS	2.03427
HGF	1.31485
SPRY4	1.35431
SLC10A4		1.90337
WDR86		1.42292			1.46892
CA4		2.55963		2.21594		1.43335
PCDH20	1.62539	1.61965			2.06309	1.68625
CRIP2		1.58636			1.55654
LGALS1	1.49098
SLC30A3		2.83509	2.7272	3.5268	1.3186	2.47116
BAIAP3		3.23037		1.66455	2.41406	1.78899
KCNK3	1.60457	2.00073			2.46721	1.79147
RTP1	6.89239	5.44243		3.57619	7.25705	5.4744
CAMK1G	5.79576	4.12046		1.983	6.30736	3.80905
KCNE5		1.43103
PBX3		3.69859	3.29006	3.91872	1.40612	2.50344
CALHM2		1.3297
EEPD1		1.98313			1.43119
HDC	5.18239	5.3048		3.10036	6.22765	4.45996
CHST7	1.33166				1.48907
STX1A		4.14266	4.46526	5.00302	3.32753	4.61222
RNF43					1.3604
KCNA5	1.64562	1.61886			2.27059
TRADD		1.32985	1.8655	1.97769
TPR		1.60394			2.23755	1.56301
PCDH8		2.22973			2.37741
TDRD3		1.71163			1.30356
HHIPL1		1.76479			1.72667
KANK4		4.69223	2.44849	4.44217	1.93863	2.71328
CTXN3	5.15897				2.55305
ARID3B	3.26217	2.48061			3.75668	1.97364
LAMA4		5.25851		3.04442	4.29434	3.1179
OLFM3	3.19719	5.10316		3.8862	5.5818	4.66007
ABCA6		3.11161		2.64059	2.28587	2.42853
MEPE	1.9914				1.4374
OLR1	1.93055	4.63585		2.73952	4.57733	3.39711
SYNM	1.43552
CASQ1					1.77125
LYPD8	3.80369	4.251		1.95238	5.04561	3.06803
KIF5B		1.38986			1.70788	1.33575
KIZ		4.96315		3.48274	4.41511	3.77807
TANC1		1.63845
TFPT	2.71452	3.36969		1.40306	3.98222	2.38364
HS6ST2		1.40857		1.40248
COL23A1	4.10391	5.61566	2.09225	4.6801	6.27867	5.67166
C1orf115			2.0661	1.54927
EMILIN2		3.19001		2.36049	1.45896	1.47903
BEND7		2.49053		2.16619	2.28661	2.34644

## Sheet: Supplementary Table S2 - (b)
Supplementary Table S2 (b): Significance level of identified genes related with AD based on DisGeNET. The significance level is reported in the format of -log10(p)-value. Genes are selected if significantly associated with at least one of the six comparisons.
ROI	CN	CN	CN	CN	CN	CN
	vs.	vs.	vs.	vs.	vs.	vs.
	EMCI	LMCI	AD	EMCI + LMCI	LMCI + AD	EMCI + LMCI +AD
ADAMTS3	1.94996	7.32479	1.58402	5.30738	6.15371	5.27956
ADM		5.4	2.49081	4.4306	3.60236	3.78489
AFF1		1.55321			1.8198
ALB		1.58516			1.91255	1.56112
AMIGO2	1.52558	2.90418		1.77905	2.91901	2.37214
ANKRD55		8.55744	1.4458	6.00105	5.94735	5.21907
ANO3		2.79292			2.81518	1.53168
AQP9	2.14482	8.57344	1.96271	6.35508	7.49979	6.5191
BACE2		1.65384
CALB1		1.54544			1.42746
CARTPT		4.31252		2.18989	3.17588	1.98197
CPLX2	2.09358	1.96167			2.72508	1.91275
CTNND2		2.82183		1.38839	1.80182
CTXN3	5.15897				2.55305
DSCAML1		2.96091		1.92225	1.85474	1.505
FKBP5		4.38555	1.71083	3.60236	2.68969	2.9278
FOS		1.54732
GAL	1.88315
GAP43	1.57623				1.63331
GFRA1		1.94296
GMPR		1.45908	1.88104	1.97875
GRAMD4	2.36287
GULP1	5.41091	12.0636		7.55165	11.9153	8.62439
HDAC9	7.5213	9.79532	1.86108	7.02294	11.2328	8.86964
HDC	5.18239	5.3048		3.10036	6.22765	4.45996
HGF	1.31485
HPSE2	6.31906	1.33307			3.86138	1.54796
HSPB3	2.54509
HSPB8	1.61115
JAK2	2.39883	1.76681			2.81311
KCNN2	3.71116				2.04477
KIF17	3.54495	2.57109			4.04069	2.26844
L3MBTL4		2.06136
LGR6					1.46315
NDP		1.69204
NEUROD6		3.41039		1.45315	3.03884	1.7882
NGB	8.94876	14.2009	6.7937	12.2598	14.7655	13.7407
NPPA			1.82988
OLR1	1.93055	4.63585		2.73952	4.57733	3.39711
OPRM1	3.83002	3.15023		1.61894	4.12441	2.75312
PNPLA7			1.73593
PRKCB	2.14613				2.13558	1.73881
PRRX1	5.55196				2.48329
QRFPR		1.49348
RBP4		2.69737			2.32964	1.37244
RGS4	2.24235	1.91885			2.78437	1.89624
SLC30A3		2.83509	2.7272	3.5268	1.3186	2.47116
SND1		1.38174		1.74907		1.54388
SNHG1		2.6154		1.75605	2.0078	1.81301
SPHK1			3.05409	2.104
STX1A		4.14266	4.46526	5.00302	3.32753	4.61222
SYNM	1.43552
TGFBR1		1.80727	2.26028	2.3367
TMEM54		1.46871
TPK1		1.51607			2.37481	1.74166
TRADD		1.32985	1.8655	1.97769
ZIC1	1.76015

## Sheet: Supplementary Table S2 - (c)
Supplementary Table S2 (c): Significance level of identified genes unrelated with AD based on DisGeNET. The significance level is reported in the format of -log10(p)-value. Genes are selected if significantly associated with at least one of the six comparisons.
ROI	CN	CN	CN	CN	CN	CN
	vs.	vs.	vs.	vs.	vs.	vs.
	EMCI	LMCI	AD	EMCI + LMCI	LMCI + AD	EMCI + LMCI +AD
ADAMTSL1	2.31118				1.43002
ARHGDIG	1.89213				1.77409
RAB3C	3.04809				1.59554
CDT1	2.60428				2.22875
TPST1					1.42214
BAIAP2L2	3.87623				2.08185	1.43391
CCDC68	2.58975	3.45596		1.77292	3.95529	2.69103
MCHR2		1.50198		1.4795	2.09904	2.05633
TRAK2		1.55202
CCDC85A	1.73929				1.91844	1.579
BHLHE22	3.33123				2.57629
TMEM150C	2.32356	1.96058			3.05237
GLRA3	1.31499	6.02963	2.20475	4.79325	5.04905	4.79608
ASS1		2.57053			1.42844
CPNE8	4.30947	7.80058	2.58872	6.39974	7.74093	6.90138
HLA-DPB1		1.54077
GTPBP8		1.42192
ABCC12	6.50047	5.89746		3.13228	7.56423	4.71122
PCDH10	3.25
ADCY7	1.48238				1.78623	1.47272
MAFK		1.97482			1.44294
GPR150			1.78897	1.64007
LRRTM4		4.12495		3.22899	2.9368	2.81667
CAVIN3	3.21243				1.59035
WDR97	5.94773				2.84683
KRT31	2.62778
CALN1					1.32916
SLF1			1.91719
SHROOM3					1.54127
CA10	3.13101	4.11528		1.89429	4.81821	2.89813
WFDC1	5.07065	1.78092			3.82432	1.36851
SLC17A6	4.49337	3.90272		2.40296	5.07347	3.85815
FREM3	6.84221	7.22029		4.42511	8.51439	6.03226
SLC22A18	6.51077	2.42568			5.17912	2.28363
CCDC152	2.38669	1.97846			3.17353	1.78582
GSG1		2.02768			2.28153
LAMB1		2.14575		2.01727	1.36437	1.67656
FAM13B	1.72556	1.84106			2.68677
HTR1E	3.29064	2.25433			3.82387	2.14128
CA12		2.27719	1.58101	2.86436	2.28018	2.98664
XYLT1	1.72528	3.29162			3.56023	1.94059
MGST2		1.65088
KCNJ12	2.65589	1.73748			2.96291	2.34336
WTIP	1.6481	2.62328			3.04787	1.8117
FOXRED2		2.07756		1.61424
C1orf115			2.0661	1.54927
KCNB2		6.47551		4.57384	3.88833	3.58824
SLC46A3		2.05867			1.32987
CCNYL1	3.96043	5.92781		3.49609	6.60552	4.5345
NDST3		2.7842		1.41516	2.45875	1.63372
KCTD15		2.55669			1.70467
TDRKH					1.36222
NOV		3.40035		2.37959	2.44549	2.22681
WSB2	2.07569				2.0661
PPEF1	3.38287	2.03597			3.32302	1.56469
ACAN		2.08396		1.56544
MUCL1	3.31387				1.64865
HRH1		2.24894			2.44212	1.67247
NECTIN3	2.85371	2.09829			3.3942	2.41732
DSP	3.40584
SH3BGRL			1.5213
DDB2		2.14582
NUDT14	1.60236				1.48741
VASN		1.50514	1.53236	2.11408
SYT10		2.33961	3.14175	2.97581	1.5896	2.70656
MPC1		1.61618		1.37613
RPH3AL	5.12628	1.3595			3.74803	1.55501
ASB2	6.80247	5.68497	2.41927	4.91518	7.71953	6.86262
CD6	8.46023	3.80515			6.60589	3.52861
LAMP5	1.76544
GPR26	7.33219	2.16782			5.01495	2.96404
TMEM14C		1.78657
DYRK2	1.87196				1.97303
ARHGAP25	5.77647				2.85802
C1S		2.47594		2.3011	1.66316	2.08708
ASXL3		3.30622	2.09187	3.1536		1.98041
PCBP3		1.50057			2.09723
AHNAK2	3.56364
VAV3	2.45038	6.29457		3.56053	5.6716	4.0427
KCNA3	2.79983	6.09385	1.87277	4.76274	5.73439	5.1223
NMU	2.45356				2.25891	1.54828
TMEM244	4.3805	3.4404		1.36475	5.05384	2.87363
CRLF1		1.37592			1.84559
LRRC73		1.40153
CTXN1		1.51877
RPS6KA2	2.37834	2.82362			3.71696	1.90196
PSMA4		1.67717			1.73809	1.45367
SEMA4F		1.55108
TFPT	2.71452	3.36969		1.40306	3.98222	2.38364
TCERG1L	9.55111	4.66453		1.67349	8.05096	4.35646
CYB5R4		2.47266		2.05962	1.47098	1.73029
EPCAM	4.40415	2.0571			4.17537	2.50109
NPY1R	1.59764	2.80125	1.40815	2.62032	2.80795	2.99541
SPON2	9.04658	8.49047		4.26526	10.6475	6.63348
RABEP2		1.45325
EPOP	2.28241	4.43443		3.50701	4.29211	3.80887
BARD1	2.34335				1.7705
GPR143	2.57343				2.32264
VSTM2L	6.8721	2.81506			5.24224	2.57327
DPYS	2.03427
SPRY4	1.35431
LGALS1	1.49098
BAIAP3		3.23037		1.66455	2.41406	1.78899
CALHM2		1.3297
EEPD1		1.98313			1.43119
CHST7	1.33166				1.48907
RNF43					1.3604
TPR		1.60394			2.23755	1.56301
PCDH8		2.22973			2.37741
TDRD3		1.71163			1.30356
HHIPL1		1.76479			1.72667
ARID3B	3.26217	2.48061			3.75668	1.97364
LAMA4		5.25851		3.04442	4.29434	3.1179
ABCA6		3.11161		2.64059	2.28587	2.42853
MEPE	1.9914				1.4374
CASQ1					1.77125
LYPD8	3.80369	4.251		1.95238	5.04561	3.06803
HS6ST2		1.40857		1.40248
BEND7		2.49053		2.16619	2.28661	2.34644
GPX3	4.66828	2.72052			5.02724	2.45096
RCL1		1.42302
DNAAF5	2.36136				2.19898
VIT	4.72355				3.21506	1.38286
MEDAG	6.31437				3.4086	1.52979
MCM3	3.7227	3.56842		1.4696	4.91033	2.826
CBLN2	10.9319	2.78806			6.83491	3.14098
HES4		1.69864
WDR86		1.42292			1.46892
AKAP7	2.38924				1.5922
CDH12	6.512	2.70632			5.0786	2.02959
NUDT4	4.0065	2.33597			3.6193	2.55525
DUSP3	1.782				1.36878
LMO2		2.09014			1.74596
PRR16	4.77242	7.88494		4.45791	7.867	5.41883
KLHL25	3.53308	4.28265		3.36764	5.23446	4.41475
MAPK4	2.22492	1.75662			2.95543
ST3GAL6					1.62392
POLR3G		2.85125		2.27783	2.76127	2.51755
PNOC			1.62034	1.62455
LXN	10.6594	4.42851		1.5751	8.16998	4.42945
GGCT					1.41517
SLFN11	3.91463				3.04446
NDUFB9		1.54085
TPM3		2.25794			2.68681	1.60975
ST6GALNAC5		5.5707		3.65864	4.14515	3.35327
TM6SF1	2.3149
BTN2A2		3.76868	1.44983	3.38462	2.50907	2.79974
GALNTL5	2.01475	2.15776			3.28886
RS1	2.37202
THRB		1.58773
CDH9		1.46987	1.64364	1.91908
LINC01140	2.60466	1.41038			2.41397
E2F3	4.31383	2.92685			4.41554	2.659
MRPS31		2.1922			1.49186
EFNB2		1.7965
DDRGK1		3.13809		2.19766	2.57125	2.25367
SPATA20	2.47434				2.12923	1.91448
EXOG	2.44403				2.1945	1.34238
OVOL2	4.71461	6.14815		4.06405	6.85433	5.34905
SPRN	5.82682	8.24061	3.50092	6.96693	8.81959	8.13551
SACS		2.74694			1.61138
FAM110C		2.93966		1.74369	2.26785	1.83745
CRYM		2.77179		1.33022	1.71518
YBX2	6.30088	5.50803		2.561	7.88371	4.68562
NEXN		2.09842		1.63176
ARHGAP28		6.10487	1.81714	4.63933	4.79358	4.48942
SYNJ2		1.83902
DACH1	3.06404
STEAP1	1.71898	2.57236		1.41644	3.35198	2.19664
RSPO2		2.24081			2.48888
CDH8		3.92664		2.27773	2.57791	1.97817
NOL4		3.33148	1.33668	2.82825	1.70491	2.09496
LIMK2	5.60665	3.22059		1.42929	5.58888	3.31346
CREB3L3	2.17171
ASB6	3.53081				2.47815
ACTC1	6.36867	3.67327			5.72957	2.95895
NMB		1.94219		1.33485	2.43436	1.93066
RWDD1		3.12082		2.47566	2.16332	2.23565
ZNF350		1.46098
ASGR2	5.12375				2.36508
GATB	1.40039
TNFRSF14	6.9819	5.60884		4.10498	7.77436	6.25197
SCARA5		2.79932		1.59043	2.1512	1.73565
CCDC110	2.86134
LRRC2	1.82642	6.07706		4.11707	5.4236	4.40768
CNTLN		4.0145		3.00562	3.44114	3.06364
PLK5	2.04495
SH2D5	4.31241	8.05546		5.83411	8.21015	6.57854
MUM1L1	6.81998	8.60023		5.59152	9.67454	7.07176
CCKBR	2.37374	2.77947		1.57971	3.51157	2.43438
PKD2L1		7.1085	3.3308	6.43863	4.99053	5.32156
ABTB2		4.57389		2.84411	3.44749	2.60957
STBD1	1.85248				1.99125
GGN	4.32921	6.09776		3.44743	7.10021	4.79517
PLXNA1		7.79887	2.25664	6.07308	5.78529	5.40649
NFKBIE		2.49597			2.54434	1.75586
IFIH1		2.46795		2.36635
CACNB2		1.91009
POMT1					1.50194
CAMK2N2	1.987				2.05313
MYBPC1		2.33586			2.58398
LCP2	1.62862
TSPAN33	6.20919	7.84691	2.25616	5.73036	8.65652	7.10894
PTPRF		4.43499		3.13223	3.14465	2.89828
DGKB		2.29461		2.22519
NWD2		1.52691
NEK2	2.3798	5.00177		3.44279	4.77396	3.95399
FSTL5	3.69311	1.33946			2.71783
C4orf33		1.58996
B4GALT2		3.56485		1.75961	2.99816	2.0556
HSD11B1L	2.81355	3.7178		1.79643	4.25589	2.71656
SLCO2A1	1.61303
OR14I1	4.17778	3.36655		1.86168	4.79848	3.17487
RBM39	2.59429				2.23664
FIGNL2		1.90053		1.85531
ORAI2		1.36371			1.41584
NETO2	3.22999	3.18877		1.71209	4.06498	2.70543
SERTAD1		2.56159		1.68703
ABHD12B	7.0999				3.38845	1.35829
WNT3	2.92386
SLC10A4		1.90337
CA4		2.55963		2.21594		1.43335
PCDH20	1.62539	1.61965			2.06309	1.68625
CRIP2		1.58636			1.55654
KCNK3	1.60457	2.00073			2.46721	1.79147
RTP1	6.89239	5.44243		3.57619	7.25705	5.4744
CAMK1G	5.79576	4.12046		1.983	6.30736	3.80905
KCNE5		1.43103
PBX3		3.69859	3.29006	3.91872	1.40612	2.50344
KCNA5	1.64562	1.61886			2.27059
KANK4		4.69223	2.44849	4.44217	1.93863	2.71328
OLFM3	3.19719	5.10316		3.8862	5.5818	4.66007
KIF5B		1.38986			1.70788	1.33575
KIZ		4.96315		3.48274	4.41511	3.77807
TANC1		1.63845
ADTRP	4.42508	2.16614			3.4935	2.49116
COL23A1	4.10391	5.61566	2.09225	4.6801	6.27867	5.67166
EMILIN2		3.19001		2.36049	1.45896	1.47903
